# Supplementary material for: Survival of immature pre-adult Gnathostoma spinigerum in humans after treatment with albendazole
Source: PLoS One. 2022 Mar 8;17(3):e0264766. doi: 10.1371/journal.pone.0264766 (PMC8903278; doi:10.1371/journal.pone.0264766)
Supplement: S1 File — (XLSX) [file pone.0264766.s001.xlsx]

## Sheet: Sheet1
Stage	Area	Sub-area	Size
Adult	Cephalic spine	Row 1	1.14
Adult	Cephalic spine	Row 1	1.05
Adult	Cephalic spine	Row 1	1.16
Adult	Cephalic spine	Row 1	1.14
Adult	Cephalic spine	Row 1	1.39
Adult	Cephalic spine	Row 1	1.59
Adult	Cephalic spine	Row 1	1.04
Adult	Cephalic spine	Row 1	1.37
Adult	Cephalic spine	Row 1	1.45
Adult	Cephalic spine	Row 1	1.26
RIM	Cephalic spine	Row 1	0.56
RIM	Cephalic spine	Row 1	0.43
RIM	Cephalic spine	Row 1	0.5
RIM	Cephalic spine	Row 1	0.49
RIM	Cephalic spine	Row 1	0.69
RIM	Cephalic spine	Row 1	0.78
RIM	Cephalic spine	Row 1	0.71
RIM	Cephalic spine	Row 1	0.55
RIM	Cephalic spine	Row 1	0.66
RIM	Cephalic spine	Row 1	0.79
Adult	Cephalic spine	Row 2	2.02
Adult	Cephalic spine	Row 2	1.8
Adult	Cephalic spine	Row 2	1.67
Adult	Cephalic spine	Row 2	1.86
Adult	Cephalic spine	Row 2	1.35
Adult	Cephalic spine	Row 2	2.04
Adult	Cephalic spine	Row 2	2.04
Adult	Cephalic spine	Row 2	1.93
Adult	Cephalic spine	Row 2	2.06
Adult	Cephalic spine	Row 2	2.21
RIM	Cephalic spine	Row 2	0.91
RIM	Cephalic spine	Row 2	0.85
RIM	Cephalic spine	Row 2	0.73
RIM	Cephalic spine	Row 2	0.91
RIM	Cephalic spine	Row 2	0.74
RIM	Cephalic spine	Row 2	0.78
RIM	Cephalic spine	Row 2	0.76
RIM	Cephalic spine	Row 2	0.95
RIM	Cephalic spine	Row 2	1.43
RIM	Cephalic spine	Row 2	1.43
Adult	Cephalic spine	Row 3	2.22
Adult	Cephalic spine	Row 3	1.86
Adult	Cephalic spine	Row 3	1.96
Adult	Cephalic spine	Row 3	1.92
Adult	Cephalic spine	Row 3	1.81
Adult	Cephalic spine	Row 3	1.93
Adult	Cephalic spine	Row 3	1.71
Adult	Cephalic spine	Row 3	1.89
Adult	Cephalic spine	Row 3	1.93
Adult	Cephalic spine	Row 3	1.57
RIM	Cephalic spine	Row 3	1.44
RIM	Cephalic spine	Row 3	1.48
RIM	Cephalic spine	Row 3	1.57
RIM	Cephalic spine	Row 3	1.17
RIM	Cephalic spine	Row 3	1.31
RIM	Cephalic spine	Row 3	1.53
RIM	Cephalic spine	Row 3	1.1
RIM	Cephalic spine	Row 3	1.28
RIM	Cephalic spine	Row 3	1.26
RIM	Cephalic spine	Row 3	1.14
Adult	Cephalic spine	Row 4	2.45
Adult	Cephalic spine	Row 4	2.17
Adult	Cephalic spine	Row 4	1.94
Adult	Cephalic spine	Row 4	2.18
Adult	Cephalic spine	Row 4	2.4
Adult	Cephalic spine	Row 4	1.7
Adult	Cephalic spine	Row 4	2.16
Adult	Cephalic spine	Row 4	1.69
Adult	Cephalic spine	Row 4	3.03
Adult	Cephalic spine	Row 4	2.44
RIM	Cephalic spine	Row 4	1.52
RIM	Cephalic spine	Row 4	1.6
RIM	Cephalic spine	Row 4	1.58
RIM	Cephalic spine	Row 4	1.27
RIM	Cephalic spine	Row 4	1.14
RIM	Cephalic spine	Row 4	1.85
RIM	Cephalic spine	Row 4	1.85
RIM	Cephalic spine	Row 4	1.6
RIM	Cephalic spine	Row 4	1.83
RIM	Cephalic spine	Row 4	1.74
Adult	Cephalic spine	Row 5	2.31
Adult	Cephalic spine	Row 5	2.41
Adult	Cephalic spine	Row 5	2.23
Adult	Cephalic spine	Row 5	2.31
Adult	Cephalic spine	Row 5	2.48
Adult	Cephalic spine	Row 5	2.64
Adult	Cephalic spine	Row 5	2.73
Adult	Cephalic spine	Row 5	2.91
Adult	Cephalic spine	Row 5	2.59
Adult	Cephalic spine	Row 5	2.78
RIM	Cephalic spine	Row 5	1.7
RIM	Cephalic spine	Row 5	1.63
RIM	Cephalic spine	Row 5	1.43
RIM	Cephalic spine	Row 5	1.71
RIM	Cephalic spine	Row 5	1.58
RIM	Cephalic spine	Row 5	1.59
RIM	Cephalic spine	Row 5	1.46
RIM	Cephalic spine	Row 5	1.41
RIM	Cephalic spine	Row 5	1.45
RIM	Cephalic spine	Row 5	1.89
Adult	Cephalic spine	Row 6	2.31
Adult	Cephalic spine	Row 6	2.41
Adult	Cephalic spine	Row 6	2.23
Adult	Cephalic spine	Row 6	2.31
Adult	Cephalic spine	Row 6	2.48
Adult	Cephalic spine	Row 6	2.64
Adult	Cephalic spine	Row 6	2.73
Adult	Cephalic spine	Row 6	2.91
Adult	Cephalic spine	Row 6	2.59
Adult	Cephalic spine	Row 6	2.78
RIM	Cephalic spine	Row 6	1.43
RIM	Cephalic spine	Row 6	1.34
RIM	Cephalic spine	Row 6	1.39
RIM	Cephalic spine	Row 6	1.27
RIM	Cephalic spine	Row 6	1.43
RIM	Cephalic spine	Row 6	1.36
RIM	Cephalic spine	Row 6	1.16
RIM	Cephalic spine	Row 6	1.2
RIM	Cephalic spine	Row 6	1.07
RIM	Cephalic spine	Row 6	1.68
Adult	Cephalic spine	Row 7	2.34
Adult	Cephalic spine	Row 7	2.16
Adult	Cephalic spine	Row 7	3.13
Adult	Cephalic spine	Row 7	2.53
Adult	Cephalic spine	Row 7	3.38
Adult	Cephalic spine	Row 7	1.91
Adult	Cephalic spine	Row 7	1.79
Adult	Cephalic spine	Row 7	2.02
Adult	Cephalic spine	Row 7	2.25
Adult	Cephalic spine	Row 7	2.25
RIM	Cephalic spine	Row 7	1.54
RIM	Cephalic spine	Row 7	1.16
RIM	Cephalic spine	Row 7	1.42
RIM	Cephalic spine	Row 7	0.87
RIM	Cephalic spine	Row 7	0.81
RIM	Cephalic spine	Row 7	0.99
RIM	Cephalic spine	Row 7	0.97
RIM	Cephalic spine	Row 7	1.3
RIM	Cephalic spine	Row 7	0.94
RIM	Cephalic spine	Row 7	0.92
Adult	Cephalic spine	Row 8	1.52
Adult	Cephalic spine	Row 8	1.36
Adult	Cephalic spine	Row 8	1.34
Adult	Cephalic spine	Row 8	1.02
Adult	Cephalic spine	Row 8	1.01
Adult	Cephalic spine	Row 8	0.91
Adult	Cephalic spine	Row 8	1.33
Adult	Cephalic spine	Row 8	1.24
Adult	Cephalic spine	Row 8	1.57
Adult	Cephalic spine	Row 8	1.28
RIM	Cephalic spine	Row 8	0.64
RIM	Cephalic spine	Row 8	0.86
RIM	Cephalic spine	Row 8	0.96
RIM	Cephalic spine	Row 8	0.72
RIM	Cephalic spine	Row 8	0.63
RIM	Cephalic spine	Row 8	0.68
RIM	Cephalic spine	Row 8	0.74
RIM	Cephalic spine	Row 8	0.72
RIM	Cephalic spine	Row 8	0.72
RIM	Cephalic spine	Row 8	0.77
Adult	Cuticular spine	Head	6.38
Adult	Cuticular spine	Head	8.24
Adult	Cuticular spine	Head	7.21
Adult	Cuticular spine	Head	7.43
Adult	Cuticular spine	Head	7.83
Adult	Cuticular spine	Head	8.32
Adult	Cuticular spine	Head	8.12
Adult	Cuticular spine	Head	7.02
Adult	Cuticular spine	Head	6.61
Adult	Cuticular spine	Head	8.65
RIM	Cuticular spine	Head	1.04
RIM	Cuticular spine	Head	1.01
RIM	Cuticular spine	Head	0.76
RIM	Cuticular spine	Head	1.08
RIM	Cuticular spine	Head	0.94
RIM	Cuticular spine	Head	0.87
RIM	Cuticular spine	Head	0.85
RIM	Cuticular spine	Head	1.08
RIM	Cuticular spine	Head	0.69
RIM	Cuticular spine	Head	0.68
